# Supplementary material for: An Experimental Performance Study of a Catalytic Membrane Reactor for Ethanol Steam Reforming over a Metal Honeycomb Catalyst
Source: Membranes (Basel). 2021 Oct 18;11(10):790. doi: 10.3390/membranes11100790 (PMC8540183; doi:10.3390/membranes11100790)
Supplement: Supplementary file 1 [file membranes-11-00790-s001.zip]

Archive with 1 entries (1 files):
- membranes-1415544-supplementary.pdf
